# Supplementary material for: Alpha2-Adrenergic Receptors as a Pharmacological Target for Spike-Wave Epilepsy
Source: Int J Mol Sci. 2023 Jan 12;24(2):1477. doi: 10.3390/ijms24021477 (PMC9862736; doi:10.3390/ijms24021477)
Supplement: Supplementary file 1 [file ijms-24-01477-s001.zip]

Archive with 1 entries (1 files):
- supplementary video S1.avi
